# Supplementary material for: Estimation of leaf water content from hyperspectral data of different plant species by using three new spectral absorption indices
Source: PLoS One. 2021 Mar 30;16(3):e0249351. doi: 10.1371/journal.pone.0249351 (PMC8009354; doi:10.1371/journal.pone.0249351)
Supplement: S1 Data — (CSV) [file pone.0249351.s003.csv]

PLANTS		FMC	EWT	WI	SRWI	NDWI.1240	RDI	RATIO975	RATIO1200	DWI	MSI	NDII	GVMI	SAI.970	SAI.1200	SAI.1660
VL	44.52	0.665217391	0.007934247	1.010970316	0.995462	-0.002041889	0.384967197	0.966281666	0.963692635	0.091218304	0.784706268	0.120632586	0.168571698	1.030037076	1.044454076	1.085613537
VL	42.84	0.645454545	0.007439918	1.016335833	1.036255014	0.017947354	0.362211416	0.976463429	0.952435326	0.080984304	0.727878967	0.15748848	0.203689659	1.026728925	1.042527738	1.044193058
VL	36.56	0.673333333	0.006463131	1.012689115	1.017653089	0.008859916	0.386404131	0.972239236	0.957645672	0.08791087	0.778591545	0.124485274	0.17124833	1.028743375	1.038022881	1.056710216
VL	45.22	0.643478261	0.007287811	1.012243507	1.011124127	0.005789672	0.390397478	0.97191515	0.960227563	0.085673174	0.753196954	0.140773143	0.186774657	1.026577753	1.048952656	1.075875388
VL	43.8	0.626086957	0.007284376	1.011948285	0.996735854	-0.001468522	0.33942218	0.966538303	0.9600599	0.085292043	0.765176758	0.133031007	0.183428115	1.030127626	1.049534511	1.076967299
VL	48.98	0.641176471	0.007153209	1.011155598	1.02338093	0.011735084	0.284436355	0.981938236	0.96258715	0.056107609	0.755556776	0.139239714	0.191685131	1.019063371	1.046834838	1.077656997
VL	42.08	0.685185185	0.0076461	1.012910328	1.017162585	0.008692556	0.375331653	0.973422167	0.962311181	0.081021217	0.76038422	0.136115615	0.183087369	1.025894249	1.046647679	1.077718386
VL	40.58	0.657142857	0.007303765	1.011870292	0.99571741	-0.001979428	0.401940441	0.961494815	0.961898389	0.105641826	0.77442131	0.127128033	0.173736079	1.033737338	1.044409589	1.074976789
VL	44.42	0.714285714	0.008056255	1.011507963	1.014368432	0.007342623	0.344387441	0.973107459	0.961048052	0.078450174	0.750745399	0.142370559	0.191288399	1.025309559	1.04681955	1.080817931
VL	38.24	0.675	0.008220699	1.012989607	1.000132411	0.000239676	0.397203358	0.962226608	0.9580505	0.106246174	0.749731864	0.143032279	0.189074605	1.034065903	1.050158053	1.079956127
VL	39.62	0.66	0.007133879	1.011237329	0.994173112	-0.002746076	0.412462249	0.962157138	0.960988837	0.106716739	0.771236453	0.129154719	0.174979326	1.033122228	1.046000486	1.074918535
VL	40.46	0.665	0.007574215	1.01192795	1.010789133	0.005575496	0.386255995	0.970151169	0.960515138	0.089308652	0.750507583	0.142525756	0.188750575	1.02774087	1.047084047	1.073645633
VL	36.62	0.692307692	0.008257642	1.014165756	1.014656291	0.007443977	0.385796152	0.968971587	0.959513608	0.091994913	0.747009145	0.144813698	0.190876619	1.029478319	1.048838848	1.073168397
VL	38.8	0.670588235	0.007479106	1.011149265	1.001423952	0.000889694	0.399935553	0.967429242	0.962371323	0.094231739	0.776108033	0.126057629	0.17239601	1.029415302	1.046497523	1.084682174
VL	40.88	0.654545455	0.007566153	1.010604104	0.990860609	-0.004396875	0.389804796	0.963053329	0.96311747	0.099727739	0.792877328	0.11552529	0.16362679	1.032681816	1.045817356	1.086997512
VL	31.92	0.733333333	0.006738177	1.011219457	0.994056719	-0.002853186	0.387884879	0.962959799	0.966535651	0.097718696	0.8061866	0.107305303	0.155630398	1.035016474	1.039870216	1.093064654
VL	39.22	0.707407407	0.007773584	1.012577244	0.998966182	-0.000399398	0.392491784	0.962669429	0.962122966	0.101838609	0.771920392	0.12871888	0.175645891	1.035569815	1.045364928	1.07849574
VL	41.58	0.684	0.007347744	1.011441117	0.996269522	-0.001742779	0.405262217	0.962676701	0.961324499	0.105609304	0.778821399	0.124339971	0.170791804	1.03309571	1.047153571	1.082574925
VX	66.8	0.524590164	0.011561606	1.010289406	0.985959467	-0.006757117	0.20669585	0.954078866	0.938073205	0.101555696	0.681191266	0.189632638	0.246928001	1.036060955	1.06812312	1.024115068
VX	59.64	0.583333333	0.012058991	1.018382997	1.004397342	0.002421723	0.336916097	0.950430398	0.940573386	0.12768687	0.664364918	0.201659551	0.248936911	1.047305011	1.063620102	1.041378667
VX	62.32	0.5296875	0.011290889	1.013512412	0.996113999	-0.001583717	0.269892721	0.953895185	0.939685013	0.111314826	0.677753634	0.192070135	0.244854058	1.039920858	1.064502554	1.021238151
VX	43.82	0.672340426	0.014803269	1.031632771	1.04423851	0.0218133	0.350804051	0.943987347	0.923570692	0.157179391	0.573888396	0.270738132	0.311676528	1.057870201	1.08240078	1.041098622
VX	47.22	0.664864865	0.012768429	1.024739693	1.027168898	0.013574626	0.350867378	0.949765578	0.933908121	0.139154565	0.627559338	0.228833845	0.272866241	1.050594408	1.073688728	1.049131755
VX	60.86	0.456896552	0.01005668	0.978231272	0.899440397	-0.052042203	0.239458138	0.946335786	0.93875931	0.122702174	0.731182289	0.155279841	0.218829772	1	1.065812595	1.025856764
VX	73.02	0.521212121	0.011314863	1.010865525	0.966890074	-0.016561476	0.29771285	0.941454529	0.938844938	0.13376987	0.703216897	0.174248566	0.227700471	1.047016819	1.064951503	1.031798188
VX	65.3	0.535087719	0.010626156	1.012980296	1.000598066	0.000567581	0.269764297	0.953537801	0.93918924	0.11372313	0.658700029	0.205763529	0.257334457	1.040279889	1.061616569	1.026782292
VX	47.56	0.72244898	0.013776889	1.023567055	0.992028429	-0.003898231	0.378642576	0.933436152	0.935918476	0.169334652	0.658385363	0.205992313	0.251013531	1.063537635	1.071739576	1.067959176
VX	43.6	0.739473684	0.014012203	1.02348669	0.988616238	-0.005649642	0.380023401	0.929533536	0.935284233	0.177645478	0.657193272	0.206859836	0.25202532	1.067809328	1.072261051	1.081239626
VX	54.36	0.53373494	0.010541405	1.010631992	0.947343977	-0.026800673	0.348381866	0.932176396	0.943362246	0.153853609	0.730016769	0.156058158	0.207914792	1.05464	1.059067503	1.043877398
VX	61.88	0.530693069	0.01018176	1.003732017	0.93233043	-0.034723588	0.212450464	0.939298673	0.948848118	0.112520348	0.781650172	0.122554826	0.18646948	1.040441868	1.059086599	1.038636873
VX	34.26	0.764864865	0.0130085	1.023575338	0.984270598	-0.007839618	0.345825238	0.925869302	0.935165034	0.174533174	0.658521091	0.205893618	0.253597219	1.071551412	1.073726981	1.085516272
VX	40.44	0.75	0.012821041	1.025231834	1.001581951	0.000884209	0.346171185	0.937200942	0.935809691	0.154733043	0.654948272	0.208496987	0.25502372	1.061783237	1.073814477	1.064819926
VX	57.54	0.501960784	0.010223053	1.008422746	0.94719484	-0.026878471	0.291182842	0.935704769	0.944097152	0.135483348	0.729102825	0.156669211	0.21229943	1.051440399	1.056956908	1.038400576
VX	65.16	0.506	0.010590422	1.003786708	0.892103592	-0.056730195	0.269660582	0.909354391	0.942838076	0.165260043	0.77439229	0.127146466	0.189717609	1.04819075	1.059297289	1.044675402
VL	38.8	0.67826087	0.008966434	1.018004045	1.023177435	0.011632897	0.374722259	0.966483144	0.953149917	0.098607565	0.711038532	0.168880748	0.214397181	1.033822384	1.056232154	1.062487272
VL	38.98	0.694736842	0.009059765	1.015034344	1.01847107	0.00929408	0.416109565	0.967185687	0.957485847	0.102415652	0.728426236	0.157121987	0.200563252	1.032185121	1.048204127	1.078264092
VL	30.08	0.756818182	0.012747776	1.026028715	1.037351495	0.018394126	0.348093671	0.957272136	0.944076996	0.117594609	0.660665051	0.20433678	0.249285618	1.044525899	1.064895475	1.08981354
VL	30.88	0.748	0.012789585	1.028752005	1.052608554	0.025705204	0.344401689	0.960564964	0.94091134	0.114347913	0.638433515	0.220678155	0.264317486	1.046892034	1.070354961	1.08811463
VL	25.64	0.765517241	0.012612486	1.027489213	1.049715523	0.024307696	0.337106485	0.96139228	0.943471769	0.110627913	0.652741401	0.210110668	0.254883277	1.045656308	1.068857459	1.108407787
VX	57.68	0.64893617	0.013579572	1.017643035	1.036703684	0.018171702	0.278331	0.965407308	0.939958535	0.097415522	0.633987536	0.223999544	0.27213725	1.033424544	1.060070231	1.032869117
VX	56.36	0.5	0.010739019	1.014212212	1.042137503	0.020809747	0.25118525	0.979361361	0.945917246	0.068337783	0.660437086	0.204502126	0.254855852	1.021156983	1.056663864	1.037756081
VX	33	0.767647059	0.011825599	1.025112274	1.043327413	0.021272346	0.371134307	0.961902542	0.946346507	0.113714783	0.667441648	0.199442273	0.242937713	1.040753368	1.066127214	1.131362058
VX	31.16	0.751515152	0.011861719	1.026970932	1.049634478	0.024326756	0.334854678	0.962509431	0.943215151	0.109776217	0.662139951	0.203268112	0.248726566	1.040214745	1.070895584	1.119241408
VX	37.44	0.753846154	0.013243	1.02833798	1.051195899	0.025012376	0.393213543	0.95882943	0.942983096	0.126590957	0.644920127	0.215864507	0.256941871	1.048745057	1.06449272	1.086433543
VX	56.44	0.527906977	0.012203656	1.014074024	1.035006289	0.017518279	0.064085329	0.979604062	0.941608022	0.053548043	0.661686796	0.203596252	0.265313738	1.028793933	1.06641587	1.023734106
VX	59.78	0.527058824	0.013216469	1.017926324	1.026778969	0.013437717	0.306239249	0.959318054	0.935051074	0.113281391	0.631562421	0.225818868	0.272717279	1.037326722	1.070178168	1.026136613
VX	57.54	0.530645161	0.010961302	1.016699428	1.037885298	0.018787125	0.243568398	0.971196404	0.940337853	0.082919304	0.649878464	0.212210502	0.262939831	1.0273776	1.066176845	1.032373798
VX	37.22	0.594444444	0.014156623	1.023244654	1.044035534	0.021733867	0.319878017	0.961237762	0.935894851	0.112394696	0.621601775	0.233348428	0.278256138	1.039499329	1.065833613	1.032662536
VX	41.2	0.575221239	0.014311211	1.016950201	1.013939035	0.007248142	0.244168547	0.960297503	0.939342139	0.097247609	0.659390516	0.2052618	0.257787235	1.034854043	1.067949935	1.030668103
VX	39.78	0.738888889	0.013214867	1.028377633	1.052123146	0.025488138	0.400041366	0.95969493	0.940570118	0.127713739	0.64069004	0.218999294	0.259484456	1.047861062	1.068337683	1.06815427
VX	37.86	0.745070423	0.013144939	1.028675492	1.058437307	0.028460885	0.400972189	0.962188996	0.94020706	0.123846217	0.635694933	0.22272189	0.262672735	1.045388656	1.068904469	1.070413243
VX	72.44	0.504255319	0.008312967	1.008832717	1.003289428	0.001960478	0.337715768	0.971334045	0.954038253	0.084556957	0.759003571	0.137007356	0.18756015	1.023492084	1.052277406	1.041933936
VX	65.8	0.5125	0.008114861	1.006887775	0.991650957	-0.003873088	0.285434106	0.969411851	0.956989236	0.077970739	0.774703331	0.126948919	0.182050599	1.023919137	1.049884215	1.050529101
VX	72.3	0.512195122	0.01022928	1.005977942	1.006376421	0.003730728	0.288196941	0.974042269	0.947649699	0.081850652	0.71933587	0.16323985	0.216279929	1.021015652	1.057894297	1.031986315
VX	43.18	0.556097561	0.010467302	1.015982327	1.028830242	0.014498401	0.287421284	0.972356803	0.946497651	0.081499087	0.692279413	0.181837931	0.23217841	1.02601634	1.060479594	1.034832796
VX	60.7	0.56031746	0.011852876	1.009041573	0.983051336	-0.008180221	0.27214632	0.9577905	0.945076741	0.100525435	0.730097842	0.156003985	0.211323194	1.030878434	1.060929021	1.024142178
VX	48.58	0.594565217	0.009887625	1.021991822	1.059835175	0.029237279	0.362837354	0.974579915	0.946420846	0.091728435	0.661173081	0.203968462	0.247222233	1.029148294	1.057431908	1.042566597
VX	48.44	0.70776699	0.012148585	1.027111155	1.070565248	0.034174543	0.353351558	0.969876559	0.940327978	0.103315304	0.62740287	0.228951993	0.270965812	1.036800212	1.066313961	1.061413371
VX	49	0.720560748	0.011769854	1.024861883	1.049221855	0.024100346	0.358912459	0.964812616	0.946530533	0.106667478	0.66577229	0.200644297	0.2446425	1.041447697	1.059570774	1.068791829
VX	52.08	0.722535211	0.011795742	1.024572938	1.051751393	0.025295187	0.373430499	0.966730519	0.9453321	0.106975348	0.659740476	0.205007668	0.247700045	1.03948584	1.061581125	1.073205581
VX	64.14	0.511538462	0.010990693	1.008695075	1.011688807	0.006137814	0.237837701	0.973714083	0.947044612	0.07317887	0.697464349	0.178227985	0.232618155	1.02254359	1.058262466	1.031643459
VX	67.04	0.703448276	0.012417428	1.005726131	0.991851214	-0.003733909	0.210240273	0.971046628	0.951484176	0.070463261	0.744040655	0.146762258	0.20583067	1.021705127	1.055855899	1.042922004
VX	63.88	0.541935484	0.009505292	1.008145045	0.993605149	-0.002926361	0.257583538	0.96662568	0.951826936	0.081772826	0.743433097	0.147161886	0.20296731	1.025926978	1.054385859	1.036899436
VX	40.5	0.706578947	0.012628134	1.023265925	1.033492109	0.016616015	0.366083711	0.960060149	0.943964042	0.116480783	0.669409921	0.198028102	0.24239541	1.041362669	1.063149143	1.063527695
VX	38.34	0.716981132	0.011850379	1.027725232	1.04646026	0.022821288	0.363766355	0.959406244	0.940718667	0.120069739	0.649284461	0.212647089	0.255917681	1.047789153	1.068102765	1.067927577
VX	39.82	0.706818182	0.011603801	1.02496622	1.045021611	0.022140277	0.405491157	0.96104337	0.942068054	0.125025	0.647339222	0.214079027	0.254705768	1.045310606	1.06436357	1.061756211
VX	63.32	0.5703125	0.010927372	1.015458084	1.024765004	0.012609704	0.309513528	0.970668028	0.945444254	0.088102783	0.689553242	0.183744881	0.233011805	1.026890172	1.062999318	1.042270212
VX	67.46	0.569736842	0.011258785	1.006493367	0.986281939	-0.006562275	0.234152418	0.96460734	0.948551107	0.083383783	0.728249853	0.157240081	0.214659076	1.025252873	1.05848792	1.04063376
VX	36.88	0.76	0.011496344	1.026174836	1.044253062	0.021712209	0.400676259	0.956676341	0.942409716	0.133636565	0.645254507	0.215617396	0.256580695	1.050848047	1.065700261	1.097844732
VX	44.36	0.711428571	0.010016906	1.024880198	1.050562035	0.024790085	0.336286846	0.965296598	0.943594645	0.105083304	0.657253669	0.206815853	0.251909545	1.037975339	1.065633948	1.087107503
VX	39.48	0.765789474	0.013319854	1.022488311	1.027602762	0.0137781	0.413837503	0.959266327	0.948519107	0.124023957	0.705221297	0.172868298	0.215707453	1.040817364	1.059381224	1.075497991
VX	37.6	0.744	0.013148243	1.031264109	1.061026843	0.029651539	0.374203425	0.95422797	0.935278152	0.138418652	0.602301342	0.248204659	0.288394663	1.05600085	1.074514362	1.126891505
VX	59.38	0.540740741	0.010442248	1.014830418	1.045495313	0.022473571	0.268858154	0.979250057	0.945861196	0.070912	0.656652049	0.207254113	0.256313327	1.021418069	1.060468791	1.035280907
VX	59.22	0.565	0.010444564	1.012384676	1.036969687	0.018413928	0.204346886	0.982650414	0.951391494	0.055703609	0.692430147	0.181732672	0.236530363	1.020195452	1.05588633	1.040566982
VX	62.06	0.533333333	0.010844805	1.008941608	1.009321228	0.004994412	0.194608189	0.974096089	0.950183361	0.065931087	0.706080308	0.172277759	0.229903993	1.021162188	1.056596898	1.036745836
VX	40.06	0.745714286	0.01153762	1.027345533	1.064657239	0.031409587	0.359486866	0.969879677	0.943216311	0.100573609	0.648230712	0.213422359	0.256010035	1.036983461	1.069634388	1.080402795
VX	42.66	0.762068966	0.012866326	1.027726808	1.052956449	0.025839457	0.395068693	0.960015471	0.941266425	0.126068913	0.640942261	0.218811927	0.259557356	1.047353568	1.067579431	1.082347131
VX	43.64	0.755882353	0.012991627	1.027647463	1.055679835	0.027138015	0.405391946	0.960313764	0.9396789	0.129373304	0.628301925	0.228273436	0.267799183	1.047170351	1.068179086	1.07716819
VX	63.98	0.485714286	0.009214183	1.00320663	0.982982446	-0.008183931	0.103320704	0.974216051	0.951693145	0.055825826	0.763966958	0.133808086	0.201023851	1	1.058175195	1.040228364
VX	66.64	0.547368421	0.011287823	1.011028384	1.017637337	0.009028117	0.223514332	0.972796586	0.94473359	0.073962304	0.671019314	0.196874257	0.250606422	1.023988633	1.062394851	1.039295806
VX	53.28	0.586363636	0.010361743	1.007811325	1.002550254	0.001630709	0.177311063	0.975912202	0.951432029	0.059964348	0.731859212	0.154828283	0.214772581	1.019949467	1.059292654	1.046722479
VX	38.58	0.75	0.013859986	1.030108265	1.057167052	0.027827891	0.340621535	0.955451026	0.936623119	0.127835043	0.60839481	0.243475786	0.285969381	1.053461021	1.073619651	1.133935389
VX	64.44	0.516666667	0.009562422	1.010662204	1.007530077	0.00405764	0.27738139	0.967871667	0.945361757	0.087136435	0.700078445	0.176416304	0.228682126	1.026433664	1.062680554	1.04393358
VX	41.26	0.719607843	0.013440024	1.030287433	1.076959451	0.037114522	0.362231192	0.966316803	0.93649156	0.113329957	0.59800235	0.251562615	0.291535497	1.041428971	1.071527181	1.067620315
VX	46.14	0.7	0.01246674	1.026787657	1.051067677	0.025022159	0.384735558	0.961116428	0.940373187	0.122630565	0.64427586	0.216340913	0.257980551	1.040831914	1.068289898	1.069110306
VX	43.32	0.697560976	0.012492162	1.024369913	1.056655929	0.027629235	0.37161723	0.965700089	0.943424203	0.110455478	0.631140522	0.22613593	0.267683674	1.04043712	1.061558575	1.065965644
VX	66.06	0.547368421	0.012230179	1.007957319	1.013160141	0.00691648	0.166904162	0.979972923	0.946544894	0.056376348	0.705978752	0.172347544	0.231318148	1.02525124	1.063962733	1.035611239
VX	72.96	0.569072165	0.013434136	1.022758341	1.064349208	0.031410719	0.225157704	0.968432856	0.930691354	0.091913043	0.576658269	0.268505699	0.315550365	1.032678538	1.073103802	1.021272873
VX	65.16	0.544	0.011182495	1.010589717	1.003010466	0.001783218	0.309775778	0.961844516	0.945275112	0.102027261	0.695712179	0.179445442	0.229924575	1.030403497	1.059184034	1.036646802
VX	44.22	0.758928571	0.014166784	1.030891024	1.067760818	0.032894617	0.392759182	0.962366417	0.934536484	0.126736739	0.609347911	0.242739365	0.281876505	1.04540986	1.076342781	1.071424133
VX	45.76	0.745762712	0.013687839	1.030529211	1.067828723	0.032871827	0.379415472	0.961928859	0.934852267	0.125417783	0.608051477	0.243741278	0.283630116	1.045701484	1.075409382	1.071259398
VX	45.06	0.761666667	0.014400544	1.030921559	1.068239218	0.03304866	0.373232628	0.958771801	0.934554285	0.129493957	0.592899443	0.255572038	0.295148792	1.049575676	1.072127699	1.070475185
VX	36.48	0.572093023	0.013122153	1.021092677	1.046238737	0.02288133	0.277297141	0.965769911	0.937649627	0.09891113	0.628621951	0.228032078	0.275765224	1.035037092	1.065386309	1.029640732
VX	68.76	0.540909091	0.009798354	1.009513813	0.995539679	-0.001911173	0.283308705	0.964828201	0.949946236	0.089227348	0.739448374	0.149789801	0.20393869	1.027982213	1.056804628	1.037078851
VX	50.48	0.514285714	0.008760265	1.010564947	1.010009698	0.005265432	0.285377683	0.969928197	0.951867912	0.081814739	0.724533582	0.159733867	0.212280465	1.025989064	1.053536837	1.045446065
VX	32.52	0.751111111	0.012510927	1.014156732	1.00656096	0.00349567	0.327934663	0.963389289	0.952885606	0.097037261	0.736672878	0.151627359	0.201987527	1.032073134	1.053259134	1.05843079
VL	43.08	0.711538462	0.010210688	1.016645037	1.018950779	0.009580349	0.378542735	0.964649492	0.954088398	0.103316783	0.720461182	0.162479003	0.20830758	1.033168043	1.055301796	1.071726587
VL	40.14	0.723529412	0.008927424	1.014772228	0.998667721	-0.000537498	0.424951297	0.954674455	0.955780503	0.128909	0.744527496	0.146442234	0.190806137	1.042428007	1.049565525	1.072032477
VL	41.2	0.723809524	0.010849778	1.01590717	1.004415818	0.002410283	0.375123764	0.958868013	0.95382042	0.111739696	0.736490641	0.151748217	0.199059445	1.036124257	1.056486535	1.068165751
VL	38.7	0.734782609	0.00975264	1.015343519	1.012123233	0.006188262	0.34443778	0.966831377	0.958671233	0.090173	0.75994761	0.136397464	0.185968537	1.031353737	1.053958146	1.07561399
VL	43.44	0.727272727	0.010476839	1.016059689	1.00453931	0.002443314	0.399166688	0.959234923	0.957114579	0.113487304	0.752938051	0.140941631	0.187082788	1.038437601	1.050629248	1.071131292
VL	36.6	0.76	0.009513307	1.013176229	0.987543745	-0.006111445	0.426619175	0.953490005	0.960033581	0.128420565	0.790116014	0.117246024	0.163177101	1.041297245	1.0474782	1.081317218
VL	34.88	0.7375	0.008185155	1.01458092	0.997840731	-0.000917315	0.402568957	0.956810134	0.960200609	0.117520957	0.778561613	0.124504198	0.171363563	1.039987099	1.0468969	1.082546074
VL	33.24	0.7	0.009639951	1.014454735	0.989079209	-0.005394177	0.411797814	0.951846436	0.957576134	0.128520783	0.757705855	0.13784681	0.183798047	1.041702507	1.04811994	1.078177323
VL	35.66	0.7	0.01071342	1.017631289	1.006449763	0.003382099	0.397502726	0.956863776	0.954628108	0.119382261	0.732079246	0.15468158	0.200202122	1.041073258	1.053452305	1.073436434
VL	37.32	0.715	0.010518716	1.017241627	1.003068237	0.001729922	0.388081055	0.956777743	0.956174987	0.116244304	0.752286778	0.141365686	0.188330493	1.041024207	1.052248127	1.075205801
VX	58.66	0.564912281	0.011150862	1.013357317	1.002606528	0.001623108	0.282827098	0.963527152	0.947685069	0.092334957	0.722157949	0.161333664	0.21447268	1.03095219	1.060903498	1.040844907
VX	44.46	0.7325	0.012380289	1.026290577	1.032940154	0.016299539	0.381280534	0.953998043	0.941570189	0.132569652	0.664126418	0.201831771	0.245196505	1.047947853	1.064990036	1.072203828
VX	40.98	0.746341463	0.013281766	1.02665163	1.042489449	0.020886836	0.376801894	0.953925642	0.937108422	0.136948435	0.629942133	0.227037426	0.26903146	1.048444307	1.070422668	1.06916985
VX	76.44	0.5625	0.010780605	1.005397187	0.984977054	-0.007189628	0.193870716	0.969757399	0.950457121	0.068929	0.742415647	0.147831749	0.208147773	1.021429136	1.057783958	1.0356829
VX	46.36	0.602325581	0.010469569	1.024649237	1.040839739	0.020100235	0.32286607	0.960292272	0.943834867	0.109487348	0.651575223	0.210965128	0.256927687	1.041512227	1.064111999	1.073859641
VX	49.98	0.736585366	0.012510913	1.025523611	1.029539641	0.014604053	0.401182256	0.948747019	0.942144711	0.147308739	0.649324824	0.212617412	0.254388433	1.059237166	1.060339059	1.064060786
VL	52.7	0.715625	0.012418589	1.01858442	1.007704118	0.004000233	0.386839802	0.951135054	0.947301967	0.133154174	0.687516646	0.185173494	0.230109721	1.04476963	1.058427158	1.058023328
VL	40.76	0.672222222	0.010136068	1.014983706	0.98840686	-0.005623799	0.383317684	0.951499038	0.952547242	0.124780783	0.734322397	0.153188129	0.200578055	1.0410349	1.056449835	1.060505624
VL	56.76	0.686363636	0.008375135	1.012683958	1.005091965	0.002712764	0.300130691	0.964820145	0.961152136	0.087027957	0.76982874	0.130052844	0.183336974	1.032076408	1.045290004	1.07273916
VL	62.94	0.68	0.00848282	1.009980238	0.958643389	-0.020955909	0.456689935	0.942429615	0.960270698	0.152878696	0.807924423	0.106240933	0.151596245	1.046301214	1.04298754	1.077225345
VL	56.12	0.667857143	0.007582194	1.010543979	0.975196129	-0.012326626	0.425483534	0.950253652	0.960706405	0.132613217	0.800069322	0.111068321	0.157903832	1.03998595	1.042980584	1.075505392
VL	47.96	0.6875	0.006847908	1.010316599	0.973716808	-0.013125505	0.425957264	0.952682556	0.964124361	0.123906826	0.828175612	0.093986807	0.141353007	1.037629425	1.042960084	1.082822953
VL	58.9	0.681818182	0.007450414	1.008544303	0.967490988	-0.016312108	0.442850125	0.950349849	0.96197899	0.134330739	0.812700703	0.103326102	0.149411465	1.038588573	1.043443235	1.080027766
VJ	37.18	0.642718447	0.006550393	1.002812025	0.95128054	-0.024708189	0.328558922	0.957177823	0.971015036	0.090221217	0.888645322	0.058960079	0.115718	1.026342932	1.040942078	1.089045575
VJ	44.52	0.622727273	0.006938675	1.003965418	0.957735925	-0.021312856	0.358039351	0.957681385	0.966943669	0.097411522	0.860448638	0.075009521	0.128798939	1.028100729	1.045127646	1.073091171
VJ	52.12	0.633606557	0.007340878	1.011337027	0.989012043	-0.00530306	0.328835777	0.961269582	0.96274638	0.092792913	0.802192859	0.109759142	0.162726112	1.032999644	1.046955181	1.070288069
VJ	57.52	0.574285714	0.008472598	1.0083829	0.969894026	-0.015027198	0.368958535	0.953682334	0.96191311	0.111892957	0.806126434	0.10734219	0.158632442	1.037102924	1.044471048	1.06834156
VJ	59.3	0.613559322	0.009374513	1.014035467	1.000116304	0.00029297	0.341197521	0.960473298	0.958566544	0.098587957	0.756495989	0.138630553	0.18903624	1.035668577	1.048108362	1.049246043
VJ	59.14	0.637301587	0.00797436	0.9983843	0.927471996	-0.037165273	0.365801187	0.949106668	0.968850868	0.110705565	0.89836252	0.053539553	0.109469475	1	1.042196219	1.068453998
VJ	38	0.593406593	0.007866507	1.00582982	0.955765399	-0.022408756	0.343101646	0.949975049	0.963541365	0.110940696	0.833125535	0.091032753	0.145623411	1.035445737	1.043806522	1.066891335
VJ	36.2	0.578899083	0.008640143	1.005441317	0.949234484	-0.025699249	0.378667318	0.947267598	0.962059921	0.121965304	0.828213564	0.093964096	0.146237814	1.034737866	1.047247213	1.057612955
VJ	32.72	0.58041958	0.008221928	1.004301106	0.95541841	-0.022511983	0.336843216	0.954257307	0.96507849	0.100740391	0.841809148	0.08588884	0.141091485	1.030095153	1.04422543	1.06274844
VJ	36.76	0.654700855	0.008418021	1.009255927	0.958852314	-0.020847291	0.369931202	0.948018899	0.964421023	0.117472043	0.835987319	0.089332142	0.141679291	1.041366915	1.044423204	1.074010599
VJ	33.56	0.589473684	0.008945563	1.003612879	0.937600541	-0.031886678	0.357634734	0.944420634	0.963000506	0.121295087	0.849318793	0.081479304	0.136497291	1.035973943	1.047142414	1.06072627
VJ	33.48	0.590839695	0.007432993	1.001217644	0.935063112	-0.033262301	0.314499832	0.95058317	0.968041008	0.099079217	0.897660784	0.053929141	0.113168419	1	1.043589599	1.07514323
VJ	32.58	0.593693694	0.007530896	1.005695376	0.943361318	-0.028869719	0.362014491	0.945004351	0.962891305	0.120933783	0.852475716	0.079636285	0.134042754	1.038580618	1.047401802	1.064487869
VJ	38.4	0.600819672	0.007733579	1.000731831	0.898061677	-0.053434818	0.428749427	0.92379016	0.960134514	0.172039826	0.883497195	0.061854515	0.114171492	1	1.05047923	1.068141756
VJ	29.06	0.636	0.006090949	1.002274033	0.956549388	-0.02204752	0.344297191	0.959701971	0.973024207	0.087849696	0.89502811	0.055393315	0.110668026	1.027805712	1.035984148	1.089185183
VJ	29.2	0.660784314	0.005535845	1.005598958	0.966424101	-0.016996847	0.405794837	0.958512866	0.972260555	0.101205826	0.875494617	0.066385359	0.116032106	1.031796249	1.035519736	1.100015108
VJ	23.78	0.663636364	0.005702312	1.006522547	0.974242531	-0.01293089	0.324488452	0.964064347	0.970113335	0.080485217	0.860854824	0.074774869	0.129783017	1.028722597	1.039879969	1.086325295
VJ	30.68	0.631428571	0.006632176	1.009547462	0.981412218	-0.00927765	0.361024426	0.957553689	0.966077134	0.101702391	0.81890587	0.099562123	0.150899713	1.036113968	1.039577692	1.081296595
VJ	36.36	0.658333333	0.006234505	1.002507608	0.949093701	-0.025919036	0.339619805	0.954298687	0.971098581	0.096935913	0.889111251	0.058698898	0.114820986	1.027407686	1.037890954	1.082118523
VX	49.72	0.512048193	0.010590245	1.007530837	0.956187132	-0.022141661	0.302646949	0.943961191	0.945299872	0.124448	0.754536059	0.139902477	0.195337967	1.03983231	1.058483973	1.032983038
VX	27.86	0.743396226	0.01390523	1.0270289	1.010535099	0.005335904	0.412899041	0.9404689	0.938352252	0.16590787	0.673784156	0.194897199	0.237672044	1.05703989	1.069751445	1.072111907
VX	31.12	0.675	0.013110499	1.025673263	1.013253742	0.006691038	0.406686902	0.943045557	0.939942048	0.158066522	0.671588337	0.196466831	0.239379761	1.055596271	1.067612644	1.067867796
VX	29.06	0.751020408	0.01552489	1.027565256	1.019213201	0.009633553	0.341516759	0.943381305	0.93639467	0.143754522	0.644928119	0.2158586	0.261562117	1.054660312	1.073513588	1.070472831
VX	49.1	0.471186441	0.009769356	1.005006333	0.973580412	-0.013046883	0.272189635	0.960308897	0.944683549	0.09647513	0.757278142	0.138123756	0.194743749	1.027302195	1.060162766	1.017818806
VX	51.9	0.51	0.010077879	1.009689206	0.985086582	-0.007205091	0.260447055	0.956837097	0.944294868	0.101153478	0.723758814	0.160255126	0.215845337	1.032581691	1.06057074	1.031554674
VJ	31.56	0.625675676	0.008349435	1.000348806	0.934619902	-0.033431429	0.221645805	0.951569464	0.965129975	0.087280783	0.873414966	0.067569138	0.13336854	1	1.047205562	1.078264461
VJ	35.28	0.589161554	0.009847396	1.014513713	0.989158113	-0.005256953	0.339790343	0.950187769	0.952868725	0.119186609	0.723290878	0.160570178	0.210594335	1.043453876	1.050636221	1.054242078
VJ	34.14	0.593897638	0.010028227	1.009890575	0.981339604	-0.00923586	0.330643646	0.954255521	0.957262961	0.109348174	0.76565249	0.132725727	0.185162028	1.036935758	1.047725881	1.059216757
VJ	33.32	0.605747126	0.00671784	1.003292891	0.944702394	-0.028239237	0.304689277	0.949535656	0.969359647	0.100496478	0.878604399	0.064620099	0.123498807	1.034493664	1.03776907	1.086422697
VJ	36	0.622142857	0.006999927	1.000248566	0.940185639	-0.030561917	0.299584714	0.954078867	0.970974396	0.091087522	0.903174775	0.050875635	0.110992153	1	1.038545604	1.082054068
VJ	43.32	0.60776699	0.006162184	1.003773307	0.984599601	-0.007505422	0.265095227	0.978872193	0.973552761	0.048775522	0.865918546	0.071858149	0.130527844	1.016824879	1.037475923	1.078810184
VJ	35.4	0.594174757	0.006349863	1.010414652	1.013212577	0.006674973	0.312565988	0.982586018	0.972320202	0.04773887	0.81770525	0.1002884	0.152738966	1.018083977	1.036768368	1.082028781
VJ	41.92	0.596391753	0.008353867	1.013147472	1.013056264	0.006610108	0.298172501	0.971502081	0.964239541	0.072327957	0.770421632	0.129674403	0.182413255	1.02722779	1.043096277	1.071172153
VJ	43.12	0.597674419	0.007330379	1.008510315	1.002440307	0.001399566	0.278428815	0.975198344	0.965712416	0.062476565	0.794275739	0.114655879	0.16989323	1.022313123	1.042340672	1.071859639
VJ	36.56	0.64368932	0.005981772	1.005694782	0.983418663	-0.00818094	0.264207363	0.971006598	0.972421707	0.062756087	0.858336689	0.07623124	0.135053416	1.024395603	1.036146739	1.094270928
VJ	43.7	0.671910112	0.006224176	1.002720486	0.969984783	-0.015032936	0.259923328	0.97021535	0.974410964	0.060965522	0.887016052	0.059874397	0.120389678	1.019059065	1.035630902	1.084001106
VJ	38.46	0.633018868	0.005950853	1.00481614	0.970658289	-0.014678591	0.263397697	0.966935474	0.97188131	0.067478652	0.871344581	0.068750256	0.128798302	1.026203649	1.036568431	1.083284151
VJ	40.18	0.625806452	0.008293416	1.011211504	0.981579033	-0.009135079	0.291361555	0.958297758	0.963842012	0.09036613	0.810019592	0.104960415	0.161173997	1.035907096	1.044363852	1.078238139
VJ	44.68	0.620689655	0.008470193	1.004659145	0.953187982	-0.023643782	0.183695595	0.954431415	0.963394263	0.081759435	0.844275496	0.084436682	0.151204772	1.029586021	1.047770954	1.070156452
VJ	35.56	0.623863636	0.007670821	1.005181726	0.940405907	-0.030424004	0.26584519	0.946872368	0.965298918	0.099058739	0.863899285	0.07301935	0.134972484	1.035710752	1.044664046	1.071609586
VX	53.28	0.555319149	0.012710939	1.011929223	0.976557286	-0.011474116	0.187623088	0.950270184	0.938301072	0.101369	0.701898017	0.175158546	0.235381929	1.039949949	1.069987932	1.025111426
VX	56.46	0.513333333	0.011195664	1.009236492	0.987903449	-0.005792568	0.051075038	0.958677735	0.944230233	0.075193739	0.688042602	0.184804221	0.251780878	1.030503793	1.060197312	1.019766257
VX	62.12	0.535714286	0.012810314	1.015532005	1.01854292	0.009403088	0.190720608	0.960553161	0.937458845	0.092242739	0.635512228	0.222858482	0.277092655	1.03346844	1.066058751	1.020550301
VX	33.78	0.730232558	0.013135695	1.026967539	1.02390651	0.011865106	0.35493891	0.947610777	0.941477144	0.136409783	0.664191119	0.201785046	0.247209703	1.052548411	1.065975873	1.069336324
VX	29.68	0.740740741	0.013216405	1.030540731	1.042085237	0.020674626	0.315329587	0.95130732	0.938297475	0.125917783	0.637956918	0.221033336	0.267055376	1.057064095	1.068373418	1.06769205
VX	30.82	0.752631579	0.01400743	1.031157451	1.039247094	0.019297177	0.311390167	0.9490676	0.938196594	0.12838687	0.63641689	0.222182448	0.268530563	1.059973561	1.068000296	1.068432337
VX	38.2	0.760465116	0.01267515	1.024648447	1.026104655	0.012940152	0.323520002	0.953780988	0.944877536	0.118268435	0.68361917	0.187917099	0.235950848	1.046136285	1.062628505	1.06825674
VX	33.56	0.725842697	0.013238677	1.024932916	1.028943421	0.014331507	0.31604674	0.952150615	0.940900408	0.123116826	0.659518247	0.205169032	0.252651958	1.047745129	1.065088481	1.056958518
VX	48.7	0.502739726	0.010190798	1.012853285	1.016359113	0.008361938	0.240152872	0.967852878	0.946551278	0.083459261	0.688232643	0.18467085	0.238461124	1.029272678	1.055542205	1.031677592
VX	54.62	0.537333333	0.010253063	1.017798716	1.017176587	0.008708545	0.27282822	0.961601961	0.947681735	0.09555987	0.704238252	0.173544836	0.226067977	1.037063981	1.05403143	1.02905927
VL	42.72	0.709090909	0.008225404	1.015269263	0.99443304	-0.002624605	0.359727937	0.956114475	0.959133063	0.109388391	0.77250963	0.128343658	0.178270668	1.041308113	1.04847061	1.077918928
VL	45	0.7	0.008473142	1.015001873	0.984223735	-0.007811701	0.392040424	0.948084646	0.956904566	0.130576348	0.763612592	0.134035904	0.181995813	1.04720612	1.048703378	1.073225656
VL	37.4	0.714285714	0.008965715	1.015518266	0.993397149	-0.003163956	0.322070743	0.954282185	0.959813114	0.105796304	0.77471679	0.126940372	0.179686393	1.042738681	1.046367837	1.067734171
VL	41.54	0.691666667	0.008070879	1.014191848	0.986001383	-0.006877989	0.349658309	0.953202095	0.959881835	0.111714696	0.788059267	0.118531156	0.170086092	1.041617806	1.047570883	1.074602414
VL	48.66	0.638888889	0.007402798	1.011777079	1.008502772	0.004382362	0.384889446	0.969275584	0.96235627	0.088789652	0.767887607	0.131293636	0.178267549	1.028359955	1.044668378	1.073156304
VL	44.96	0.631578947	0.007588791	1.012017427	1.004847323	0.002503759	0.387231709	0.96600482	0.959692644	0.096205391	0.75247401	0.141243744	0.187823859	1.030602705	1.045857333	1.069410058
VJ	39.04	0.620338983	0.007812989	1.007935646	0.998712923	-0.000418804	0.281628227	0.974218153	0.965370874	0.06389613	0.78848399	0.118265532	0.173245799	1.021314555	1.045060723	1.064561497
VJ	56.78	0.609090909	0.008674833	1.006154838	0.983637628	-0.008053959	0.31331395	0.968144753	0.96542289	0.075410696	0.805538714	0.10770264	0.161809285	1.023454277	1.043471964	1.053871459
VL	40.86	0.661538462	0.006653175	1.012116046	1.003190912	0.001666972	0.422151307	0.967413637	0.96670065	0.094137957	0.801012707	0.110486335	0.155795788	1.030282045	1.039624612	1.084584088
VL	42.98	0.691666667	0.00651783	1.010776324	1.003554031	0.001839873	0.433814881	0.969292482	0.968184718	0.091403783	0.80269903	0.109447538	0.153881783	1.027943974	1.03720216	1.082250905
VL	43.42	0.633333333	0.006885801	1.013412282	1.011164972	0.005650998	0.423538179	0.967187778	0.96301101	0.098949174	0.765587518	0.13276741	0.176952786	1.031222943	1.043156043	1.067744507
VL	46.94	0.65	0.008129924	1.011561823	1.007357945	0.00381844	0.393281883	0.970421112	0.963302956	0.086452261	0.772828116	0.128140953	0.174640477	1.027245291	1.043984641	1.073042929
VL	44.96	0.666666667	0.006823368	1.012421257	1.012435897	0.006267471	0.407154068	0.972639669	0.96621062	0.082634696	0.791972236	0.116088721	0.161846797	1.027718303	1.042059055	1.082556545
VL	48.96	0.658333333	0.008361834	1.015873413	1.036402524	0.017968918	0.38553677	0.977558848	0.961275926	0.075802435	0.735490764	0.15241178	0.197114047	1.024644295	1.045955811	1.068302467
VL	39.6	0.686363636	0.007628308	1.016246509	1.021051954	0.010428406	0.410196253	0.966348064	0.961882272	0.099715217	0.746354241	0.145243017	0.189387878	1.034551045	1.040055497	1.065842274
VJ	37.9	0.638421053	0.00822802	1.008208367	1.004277179	0.002224787	0.288262995	0.979512636	0.970754906	0.051806	0.812679183	0.1033392	0.157810086	1.018117008	1.040263507	1.073963851
VX	34.58	0.544776119	0.011754503	1.017711475	1.044337281	0.021868005	0.260571528	0.976194367	0.943319355	0.074740087	0.658988705	0.205553717	0.255215097	1.024683367	1.064315825	1.02949787
VJ	40.54	0.597	0.007111755	1.005119174	0.993720965	-0.002984901	0.286164549	0.979989107	0.9726118	0.049111	0.840919539	0.086413587	0.14232875	1.015821934	1.038398242	1.081451845
VX	34.06	0.615789474	0.011239045	1.013724158	1.013341118	0.006834641	0.25093982	0.968556593	0.952042994	0.077694391	0.706834128	0.171760025	0.225400301	1.027604616	1.055286426	1.042001976
VX	72.74	0.520422535	0.011851212	1.015696541	1.046952145	0.023122279	0.253162635	0.981853195	0.947502171	0.063113609	0.672758073	0.195630159	0.246129738	1.019829064	1.057107746	1.028890178
VX	63.4	0.496296296	0.012000142	1.014223262	1.05189363	0.025585484	0.236236128	0.986634065	0.944441842	0.056219783	0.656123335	0.207639527	0.258213135	1.027848973	1.061845784	1.022564189
VJ	36.76	0.599270073	0.006530374	1.00395965	0.988458202	-0.00567811	0.275546569	0.975709058	0.97092981	0.057082348	0.834446854	0.090246902	0.147203407	1.018270985	1.038419385	1.081355178
VJ	48.36	0.602830189	0.00698128	1.010387884	1.007787595	0.003959055	0.332825654	0.973149463	0.966892852	0.071260609	0.795622867	0.113819631	0.165004274	1.02337633	1.042154597	1.077319426
VL	42.76	0.755	0.008117929	1.015215234	1.013491437	0.006789331	0.427937706	0.965626315	0.962206904	0.104242	0.776949235	0.125524557	0.169722454	1.033043284	1.044646896	1.084067934
VL	46.36	0.75	0.007904123	1.014383058	1.024179582	0.011997613	0.396935842	0.973254633	0.965179061	0.082751174	0.774189849	0.127275078	0.172876541	1.02690769	1.041246077	1.083496071
VL	38.98	0.745454545	0.006900705	1.014851823	1.024627473	0.012237236	0.400296597	0.974683507	0.965380869	0.079312739	0.778186853	0.124741191	0.170099713	1.026998987	1.043591538	1.084659489
VX	33.58	0.719230769	0.012461493	1.031330318	1.061550061	0.029823071	0.385004811	0.95668734	0.938028678	0.132105261	0.608371914	0.243493487	0.283134105	1.052244606	1.070552608	1.099153761
VX	38.14	0.722580645	0.013262982	1.031942165	1.07453383	0.035962889	0.393798001	0.962946877	0.937891419	0.123204348	0.602595367	0.247975653	0.286382945	1.045986735	1.071314039	1.087245397
VX	62.32	0.562765957	0.012446335	1.016134881	1.036067195	0.017877372	0.304351502	0.971920328	0.947489042	0.08451087	0.662573539	0.202954307	0.250520363	1.027517425	1.056932333	1.036577232
VX	65.84	0.53	0.010569041	1.020038865	1.056198175	0.027530879	0.307947476	0.976676777	0.941886687	0.080471565	0.637633919	0.221274167	0.266778255	1.025328166	1.063920513	1.022891137
VX	67.24	0.536263736	0.011747547	1.019023879	1.05655116	0.02765298	0.294550948	0.977966186	0.941370361	0.077421565	0.630790968	0.226398747	0.272265881	1.023895577	1.063661242	1.023339392
VX	48.78	0.723214286	0.01256897	1.027673522	1.091211329	0.043609862	0.38455732	0.979567142	0.944932408	0.086503652	0.618450514	0.235749862	0.274545478	1.027207534	1.059824744	1.06092223
VX	46.16	0.72195122	0.011302214	1.027626724	1.085592713	0.040994117	0.403175688	0.978370485	0.945541173	0.090800043	0.634183551	0.22385273	0.262396275	1.028504292	1.061690461	1.069885832
VX	73.64	0.548684211	0.011486556	1.029301563	1.100505733	0.047822938	0.356681324	0.983220893	0.943968832	0.076500783	0.61093524	0.241514836	0.281144916	1.025677208	1.063187245	1.065083966
VX	68.8	0.553409091	0.010878953	1.015978592	1.042718539	0.021137268	0.297482798	0.979160648	0.948338197	0.07078887	0.684107928	0.187572344	0.236185451	1.021751395	1.058577877	1.031664392
VX	44.3	0.75862069	0.012203589	1.030707516	1.0901053	0.043119384	0.407250364	0.976168061	0.94405008	0.097118696	0.626638531	0.229529464	0.267468705	1.03165974	1.065525627	1.074188144
VX	40.76	0.617241379	0.010396446	1.030486553	1.105474749	0.050049275	0.360463621	0.98483263	0.945101637	0.073328217	0.613371077	0.23964042	0.27901307	1.028174311	1.062723137	1.067993762
VX	40.34	0.771212121	0.01371506	1.031586717	1.105323526	0.049985017	0.360111826	0.982848272	0.943471293	0.078030478	0.611406284	0.241151918	0.280519142	1.027764689	1.064964705	1.070698155
VX	62.22	0.53	0.009372618	1.017711131	1.059105065	0.028900954	0.252643349	0.985160117	0.948110353	0.058885565	0.671740657	0.196357815	0.246436044	1.025163714	1.059223041	1.043941623
VX	62.66	0.5475	0.010396904	1.014441847	1.036642147	0.018182142	0.29040033	0.978575256	0.948409287	0.071013913	0.689990077	0.183438901	0.232965843	1.021736952	1.058320279	1.032003489
VX	53.06	0.451851852	0.010226973	1.016535997	1.055399075	0.02707429	0.346868582	0.981327208	0.94426137	0.076719913	0.639024404	0.220238085	0.263297158	1.020785855	1.058962981	1.032694657
VX	49.58	0.471111111	0.009561258	1.016893851	1.063208684	0.030790629	0.267189851	0.987499851	0.944608067	0.057412217	0.64428031	0.216337621	0.263915338	1.02865828	1.059760688	1.029817678
VX	35.04	0.733333333	0.011382678	1.027997531	1.07227116	0.034826178	0.322184475	0.969897638	0.94634975	0.093842087	0.637323137	0.221505978	0.265520719	1.038404144	1.059393187	1.112965057
VX	41.54	0.728571429	0.011054772	1.029226907	1.086344369	0.041395312	0.352446548	0.976487828	0.94361509	0.087746217	0.61817681	0.235958881	0.276795457	1.030936305	1.063946004	1.069200417
VX	38.16	0.721428571	0.01051754	1.026234324	1.07381968	0.03555865	0.332611145	0.972542442	0.945897761	0.090402261	0.622375792	0.232760011	0.275320951	1.034748081	1.059379281	1.086576819
VX	69.7	0.519512195	0.008633251	1.00947433	1.026854757	0.013497896	0.239630663	0.986650414	0.956005453	0.048862609	0.750074071	0.142808772	0.198147481	1.02006415	1.051400409	1.033750567
VX	71.46	0.495945946	0.009206541	1.016278219	1.073885946	0.03579053	0.334149991	0.989447178	0.943025183	0.065991913	0.644568056	0.216124801	0.25967635	1.025044535	1.062214885	1.019483529
VX	35.02	0.74375	0.011939602	1.031087219	1.080556394	0.038675934	0.357611936	0.971248788	0.943182807	0.096787609	0.617505896	0.236471536	0.277155967	1.036687743	1.065264159	1.092322133
VX	32.76	0.753333333	0.012598989	1.028243229	1.043772405	0.021405908	0.398102973	0.958065248	0.945676331	0.122978478	0.665277674	0.201000909	0.242674641	1.04964943	1.061787214	1.08124619
VX	65.46	0.528571429	0.010628619	1.015248664	1.064361354	0.031262926	0.199055882	0.990468016	0.947871616	0.045832	0.634138688	0.223886329	0.274633628	1.033802293	1.055730186	1.026027077
VX	54.74	0.509433962	0.01045529	1.016007864	1.051259198	0.025104355	0.236201321	0.981195762	0.943460323	0.064642478	0.63669223	0.221976841	0.271555112	1.024610995	1.061687461	1.031188779
VX	33.3	0.72	0.013728284	1.033350426	1.082795768	0.039670079	0.356100039	0.964204571	0.937214165	0.114829217	0.588549033	0.259010555	0.298541004	1.045500899	1.070359341	1.094753108
VX	38.72	0.708928571	0.013115976	1.029325733	1.072326002	0.03485526	0.390975076	0.968005852	0.943515499	0.109023174	0.623685618	0.231765545	0.271137365	1.040186203	1.063169002	1.073291571
VX	51.88	0.695744681	0.012445354	1.027266363	1.082541425	0.039666507	0.334617013	0.981770176	0.947647071	0.073094652	0.645671362	0.215309476	0.258322639	1.025055963	1.062826972	1.061896995
VX	65.1	0.492957746	0.009559065	1.014879592	1.04305216	0.021200073	0.267123388	0.982512448	0.94934546	0.062532957	0.68537425	0.18668005	0.236978218	1.019319495	1.056150926	1.030452589
VX	63.18	0.505769231	0.01072932	1.018279499	1.070900526	0.03434965	0.312122912	0.987208329	0.946026981	0.063316391	0.639614102	0.219799218	0.264338908	1.025718494	1.056531243	1.027069583
VX	36.78	0.733333333	0.012304492	1.028874768	1.077438575	0.037274559	0.347175756	0.97199579	0.944860391	0.093725435	0.626329783	0.229762881	0.271570856	1.035668426	1.060927877	1.065336527
VX	37.3	0.74	0.012513873	1.029954468	1.068761022	0.03322262	0.378735562	0.96456936	0.940635747	0.11519613	0.620508322	0.234180641	0.274370837	1.043638134	1.066713319	1.07075098
VX	38.82	0.711428571	0.013566928	1.030850535	1.08206282	0.039451482	0.373300335	0.966781913	0.935814676	0.114619652	0.58690535	0.260314612	0.298911331	1.041677605	1.069688146	1.054311859
VX	55.64	0.55	0.012596823	1.021647251	1.060862068	0.029713931	0.316417662	0.971919161	0.937172843	0.094068391	0.603797115	0.247040528	0.290483047	1.029872832	1.065412315	1.024760887
VX	53.26	0.57027027	0.011165849	1.014403369	1.018867523	0.00954974	0.299879474	0.965551596	0.947293519	0.092722609	0.679985187	0.190486687	0.239988218	1.029946521	1.057276731	1.035284755
VX	51.88	0.559375	0.01054571	1.015275031	1.038743051	0.019219545	0.270986617	0.977852903	0.948672653	0.069928478	0.68363538	0.187905662	0.238290685	1.022347903	1.05866579	1.034194703
VX	26.02	0.782352941	0.012784642	1.029795048	1.049242115	0.024066838	0.349980608	0.955903807	0.942500638	0.122343391	0.647768865	0.213762465	0.257652501	1.052659221	1.067167082	1.117925562
VX	27.14	0.776666667	0.013071265	1.035431978	1.07352814	0.03544891	0.354782549	0.956989951	0.934114781	0.127726217	0.591244821	0.256877618	0.297048912	1.053019877	1.076359738	1.096540483
VX	48.84	0.540625	0.010861236	1.018095804	1.052890496	0.025966606	0.287681519	0.977961021	0.944652842	0.075559087	0.654352068	0.208932511	0.256625903	1.023619902	1.061063272	1.033675835
VX	52.04	0.570886076	0.010908258	1.01829263	1.052188083	0.025589353	0.355559005	0.97735253	0.948614252	0.082920696	0.674675631	0.194261123	0.238662157	1.024671893	1.054846557	1.042429585
VX	29.66	0.781395349	0.013513541	1.02932471	1.074579921	0.035957532	0.381930406	0.971402489	0.946256672	0.099208609	0.645523246	0.215418868	0.25613222	1.036325932	1.06378199	1.081761021
VX	33.6	0.778461538	0.014153401	1.031627103	1.064064503	0.031043394	0.396771841	0.962633652	0.943203091	0.118133565	0.640009905	0.21950483	0.259589497	1.045807988	1.067163661	1.080161053
VX	32.32	0.764285714	0.012821883	1.029395849	1.069036775	0.033362016	0.405304424	0.965799466	0.945025531	0.11492313	0.637085632	0.221683192	0.260997577	1.042224893	1.059071473	1.073824417
VX	51.36	0.55	0.010776884	1.015847944	1.017652609	0.008992652	0.287414551	0.965480029	0.946820934	0.090008087	0.692688402	0.181552374	0.232439378	1.030709862	1.059063257	1.034679857
VX	55.9	0.542307692	0.009759964	1.014759643	1.039692937	0.019667929	0.262463654	0.978883251	0.948705138	0.067414435	0.674340687	0.194500029	0.244821127	1.021422682	1.057391174	1.035876632
VX	38.04	0.767346939	0.014162648	1.0334087	1.075144137	0.036183712	0.371423452	0.962544457	0.939399575	0.11810087	0.6167761	0.237029667	0.277346594	1.046816411	1.065970799	1.070490479
VX	39.34	0.827272727	0.01426184	1.030935614	1.100190661	0.047692087	0.343709481	0.97732989	0.939785832	0.090035	0.598617085	0.251081337	0.291078449	1.03047224	1.069327247	1.087688228
VX	56.44	0.53	0.010913532	1.017058074	1.057962706	0.028276089	0.273471518	0.983782616	0.949702434	0.061715696	0.661960136	0.203398299	0.25162394	1.018998989	1.054858748	1.035013758
VX	57.26	0.507476636	0.011271879	1.013558329	1.041634896	0.020567229	0.231140026	0.980105007	0.946500517	0.064666913	0.659235282	0.205374561	0.256795596	1.020537644	1.057419678	1.035424016
VX	65.72	0.504958678	0.011636554	1.016775701	1.03993896	0.019771338	0.227380294	0.976226432	0.944653172	0.069744348	0.669288162	0.198115488	0.250380418	1.024163052	1.06169609	1.028247556
VX	53.18	0.466666667	0.011545245	1.015610244	1.047071688	0.023141899	0.27973928	0.979972642	0.945405515	0.068736391	0.648553897	0.213184478	0.260823624	1.020930932	1.058127492	1.027298253
VX	54.46	0.519130435	0.011357818	1.012430208	1.019738294	0.009951361	0.261199293	0.973494131	0.950233148	0.072761304	0.70314044	0.174301281	0.226747716	1.023608988	1.055751825	1.033695424
VX	44.12	0.564	0.012003101	1.01991217	1.069905312	0.033973922	0.273966932	0.986699547	0.944334868	0.059723391	0.643278541	0.21707912	0.264115921	1.031876413	1.062660117	1.029500115
VX	42.78	0.553846154	0.011326118	1.009517545	1.045095591	0.022423146	0.132913054	0.996504412	0.952467956	0.030933913	0.699053622	0.177125886	0.23594077	1.042534262	1.056675646	1.02580361
VX	36.16	0.757575758	0.012466924	1.029075351	1.090001973	0.0430325	0.324336148	0.979088797	0.945087772	0.078406609	0.627348461	0.228993081	0.27162065	1.027884974	1.062791366	1.069513056
VX	40.06	0.6984375	0.013381064	1.031629097	1.08469848	0.040614591	0.386067809	0.971432516	0.940916376	0.102960783	0.613630039	0.239441478	0.278273101	1.036648707	1.065539064	1.053348919
VL	33.78	0.722222222	0.009629397	1.018530303	1.036085977	0.017734606	0.401273371	0.971411948	0.958328369	0.091500435	0.720801938	0.162248807	0.205595778	1.030665026	1.049208058	1.0774228
VL	37.3	0.715	0.00832763	1.017912983	1.034402064	0.016916578	0.427642488	0.971372386	0.959851026	0.095118826	0.730669154	0.155622376	0.197580954	1.030502095	1.047096174	1.076789735
VX	27.56	0.550704225	0.011247827	1.022541541	1.06328222	0.030727226	0.304576009	0.977956443	0.948433306	0.073914478	0.649427699	0.212541781	0.258226014	1.025992416	1.055363897	1.039428539
VX	30.82	0.500735294	0.012641951	1.021533549	1.058765529	0.02864082	0.30191002	0.975475441	0.942721266	0.081129957	0.626188582	0.229869661	0.274969713	1.027126136	1.060690306	1.026461855
VX	74.66	0.485714286	0.011588336	1.016502114	1.063681322	0.03103135	0.318580393	0.982043137	0.94190571	0.076922348	0.617479499	0.236491715	0.280201389	1.020356843	1.060797963	1.022224861
VJ	36.6	0.618681319	0.006351867	1.008346705	1.015207979	0.007611357	0.319772712	0.982100025	0.972209513	0.051316913	0.80903174	0.105563797	0.157318415	1.016401583	1.035608644	1.08060466
VJ	34.38	0.634831461	0.006698126	1.009895453	1.023731363	0.011775874	0.29463562	0.98464019	0.972433559	0.046429	0.806622746	0.107037982	0.160072212	1.016052546	1.035176922	1.089256491
VX	62.24	0.538095238	0.010362403	1.013628722	1.024355577	0.012268859	0.348313361	0.972442049	0.94788624	0.088342522	0.703369305	0.174143502	0.221181579	1.024975974	1.05690773	1.024945461
VX	31.94	0.729787234	0.01460952	1.037391565	1.098869577	0.047074399	0.306665502	0.96649484	0.934747295	0.105476652	0.578817011	0.266771251	0.308196917	1.04341022	1.075093224	1.078865425
VX	33.72	0.743333333	0.010363824	1.027222051	1.054715131	0.026621119	0.405859592	0.965497911	0.946785211	0.112524609	0.67135907	0.196630955	0.237551128	1.04202509	1.060734022	1.073689705
VX	49.48	0.518918919	0.008990974	1.017908649	1.039470919	0.019474614	0.286170179	0.97238368	0.942745843	0.083325696	0.661806551	0.203509517	0.251978296	1.026933714	1.062744297	1.032549174
VX	52.5	0.513636364	0.009701736	1.019399432	1.055753144	0.027193752	0.314403242	0.974733462	0.943475915	0.084958826	0.632173828	0.225359681	0.270136698	1.026683943	1.05953783	1.028596011
VX	66.34	0.533333333	0.011594602	1.017418488	1.075816829	0.036696069	0.244658068	0.989822005	0.943044776	0.054710565	0.61672664	0.23706751	0.284168248	1.034019304	1.061643944	1.020012002
VX	37.1	0.747368421	0.011135616	1.03050244	1.087836714	0.042010762	0.342599668	0.974408974	0.943342071	0.091039913	0.630667549	0.226491569	0.268450703	1.033664828	1.064889357	1.064428266
VX	56.98	0.732727273	0.012480064	1.030571609	1.077758626	0.03742706	0.366948374	0.969375822	0.940536735	0.104864435	0.627320916	0.229013884	0.269843417	1.038682431	1.068832052	1.067047187
VX	31.92	0.75625	0.012806243	1.032170382	1.096058297	0.045795192	0.338167155	0.974905765	0.939936413	0.092054696	0.605415555	0.24578337	0.286569599	1.033177546	1.068899519	1.077500275
VX	46.32	0.728378378	0.012806114	1.030450905	1.095195397	0.045400218	0.341819414	0.976081117	0.942465103	0.089522261	0.607964712	0.24380839	0.284531797	1.031800758	1.061396785	1.055478157
VX	34.6	0.718181818	0.013059218	1.030029492	1.07535421	0.03633264	0.38773083	0.969632323	0.941679344	0.106709087	0.629823031	0.227127094	0.266978965	1.037718218	1.06465392	1.051012332
VX	43.24	0.696296296	0.012506266	1.03147793	1.077344076	0.037202853	0.394366744	0.966463368	0.940386006	0.114614783	0.616039149	0.237593781	0.276384764	1.041901207	1.065824059	1.059347657
VX	57.22	0.588571429	0.013742482	1.016929152	1.050416475	0.024755795	0.264237272	0.980299032	0.944330307	0.067511043	0.645343531	0.215551623	0.26401901	1.023513422	1.061075065	1.029354132
VX	41.58	0.723076923	0.011686996	1.028713338	1.072917347	0.035145788	0.355858062	0.970565622	0.945556451	0.096600913	0.641646664	0.218288955	0.260438136	1.037332197	1.059953647	1.074026761
VX	57.98	0.46875	0.010969116	1.008882662	1.006957403	0.003756743	0.273494846	0.971204593	0.945481154	0.081236826	0.708289897	0.170761475	0.223603918	1.023629702	1.060441533	1.02617735
VL	32.6	0.68	0.006581749	1.012318345	1.012918325	0.00641905	0.409441143	0.970568074	0.967763863	0.086814478	0.794325009	0.114625271	0.160230404	1.030261349	1.036690214	1.087580581
VX	53.26	0.462244898	0.009463506	1.013955478	1.019587279	0.009781814	0.334180363	0.965227036	0.947028585	0.098520043	0.664638932	0.201461748	0.24783123	1.031520333	1.054786213	1.046248931
VX	49.16	0.451612903	0.009340695	1.010568177	1.030662555	0.015275459	0.270858577	0.981209268	0.951035072	0.062929696	0.689141962	0.184033104	0.234737008	1.018492072	1.051979427	1.041441239
VL	37.12	0.722727273	0.009203055	1.019895559	1.044508466	0.021798269	0.391559761	0.972296896	0.957229859	0.090793348	0.710592135	0.16918578	0.212666994	1.030475979	1.050011906	1.072736457
VL	33.34	0.775	0.00751342	1.013954668	1.017953722	0.008874654	0.382679148	0.970978595	0.968371385	0.081596478	0.789681622	0.117517203	0.164688947	1.033054541	1.036251338	1.078415859
VJ	40.66	0.576969697	0.00886957	1.011835246	1.041398366	0.020361103	0.252978932	0.986676494	0.961133468	0.047846739	0.712318829	0.168006779	0.220085325	1.019507018	1.046459759	1.050693287
VJ	54.88	0.596666667	0.008617455	1.016284772	1.060999691	0.029629693	0.301097058	0.990447105	0.965208411	0.043121087	0.719732473	0.162971585	0.211303036	1.016840047	1.041061631	1.056828083
VJ	52.1	0.601492537	0.009325163	1.018785882	1.036692266	0.018006821	0.396722785	0.970342207	0.959077907	0.092519565	0.712168593	0.168109267	0.211484086	1.035002536	1.046055295	1.065681874
VX	45.64	0.772727273	0.014862206	1.035515859	1.098296806	0.046802141	0.368266972	0.969932199	0.936940934	0.10696313	0.591914331	0.256349014	0.294924788	1.03915011	1.072189412	1.06129857
VX	51.84	0.731914894	0.013200778	1.02799759	1.070521309	0.034054184	0.374561513	0.971151056	0.94698806	0.097584261	0.64942137	0.212546434	0.2540469	1.036010578	1.057789825	1.060476625
VX	46.62	0.740625	0.013666155	1.033771396	1.087381499	0.041827475	0.373130172	0.967376917	0.939328029	0.110233304	0.606160239	0.245205772	0.284516295	1.041712864	1.066652477	1.053410327
VL	43.66	0.721052632	0.006686576	1.012704001	1.02064898	0.01024529	0.401472936	0.974081997	0.967620752	0.080118696	0.789377784	0.117706958	0.163489305	1.026686656	1.037772864	1.08192296
VL	39.7	0.678571429	0.006331203	1.009056253	1.000664781	0.000375916	0.431423843	0.970045577	0.96856469	0.089484565	0.811125066	0.10428597	0.149274596	1.025623423	1.037415821	1.081137508
VL	43.92	0.738888889	0.008061309	1.016200503	1.025061449	0.012461315	0.40511992	0.972095351	0.963539708	0.086932913	0.769235541	0.130431734	0.175368689	1.029685528	1.044477287	1.082702628
VX	60.46	0.540659341	0.011600343	0.997533075	0.999013435	0.000125723	0.164842284	0.982817054	0.947847626	0.056826435	0.704788257	0.173166223	0.233854819	1	1.058373296	1.023608867
VL	45.5	0.707407407	0.009654341	1.019617945	1.042968082	0.02115614	0.360552187	0.974082813	0.957536292	0.081750087	0.716303511	0.165295058	0.2110452	1.028726707	1.051062263	1.060726274
VL	39.72	0.7	0.008539108	1.015706512	1.017882866	0.008936191	0.392082078	0.966760169	0.962970475	0.095475304	0.767109636	0.131791689	0.177979908	1.033465634	1.042384362	1.075756619
VJ	47.7	0.612921348	0.008477472	1.008105242	1.012385504	0.00626188	0.269542688	0.979473961	0.966818971	0.054893696	0.775766665	0.126274099	0.180858747	1.017832649	1.040910806	1.058413736
VX	62.36	0.546017699	0.011617978	1.005567232	0.933706113	-0.033888878	0.199242971	0.937113168	0.943636617	0.116558826	0.768109872	0.131151424	0.195808762	1.042507204	1.065968886	1.037786182
